# Supplementary material for: Biotite: a unifying open source computational biology framework in Python
Source: BMC Bioinformatics. 2018 Oct 1;19:346. doi: 10.1186/s12859-018-2367-z (PMC6167853; doi:10.1186/s12859-018-2367-z)
Supplement: Supplementary file 2 — Analysis performance benchmark. This Python script contains the benchmark for evaluation of the performance of implemented analysis algorithms. (PY 6 KB) [file 12859_2018_2367_MOESM2_ESM.py]

import timeit
from collections import OrderedDict
import numpy as np
import matplotlib.pyplot as plt
from matplotlib.patches import Patch

import biotite
import biotite.database.rcsb as rcsb
import biotite.structure as struc
import biotite.structure.io as strucio
import biotite.sequence as seq
import biotite.sequence.align as align

from Bio.PDB.PDBParser import PDBParser
from Bio.PDB.Superimposer import Superimposer
from Bio.Seq import Seq
from Bio import pairwise2

from MDAnalysis.core.universe import Universe
from MDAnalysis.analysis.align import alignto

import mdtraj

import freesasa


def mm2in(val):
    factor = 0.0393701
    return (val[0]*factor, val[1]*factor)


def biotite_rmsd(file_name, number):
    array = strucio.load_structure(file_name)
    def benchmark():
        nonlocal array
        imposed, transform = struc.superimpose(array, array)
        rmsd = struc.rmsd(array, imposed)
    return timeit.timeit(benchmark, number=number)*1000 / number

def biopython_rmsd(file_name, number):
    parser = PDBParser()
    structure = parser.get_structure("", file_name)
    def benchmark():
        nonlocal structure
        fixed = list(structure.get_atoms())
        moving = list(structure.get_atoms())
        imposer = Superimposer()
        imposer.set_atoms(fixed, moving)
        imposer.apply(moving)
    return timeit.timeit(benchmark, number=number)*1000 / number

def mdtraj_rmsd(file_name, number):
    traj = mdtraj.load(file_name)
    def benchmark():
        nonlocal traj
        # Separate superimposition and RMSD calculation
        # to prevent usage of precalculated results
        traj.superpose(traj)
        mdtraj.rmsd(traj, traj)
    return timeit.timeit(benchmark, number=number)*1000 / number

def mdanalysis_rmsd(file_name, number):
    uni = Universe(file_name)
    def benchmark():
        nonlocal uni
        alignto(uni, uni)
    return timeit.timeit(benchmark, number=number)*1000 / number


def biotite_dihedrals(file_name, number):
    array = strucio.load_structure(file_name)
    def benchmark():
        nonlocal array
        struc.dihedral_backbone(array, "A")
    return timeit.timeit(benchmark, number=number)*1000 / number

def mdtraj_dihedrals(file_name, number):
    traj = mdtraj.load(file_name)
    def benchmark():
        nonlocal traj
        mdtraj.compute_phi(traj, periodic=False)
        mdtraj.compute_psi(traj, periodic=False)
        mdtraj.compute_omega(traj, periodic=False)
    return timeit.timeit(benchmark, number=number)*1000 / number


def biotite_sasa(file_name, number):
    array = strucio.load_structure(file_name)
    def benchmark():
        nonlocal array
        struc.sasa(array, point_number=1000)
    return timeit.timeit(benchmark, number=number)*1000 / number

def mdtraj_sasa(file_name, number):
    traj = mdtraj.load(file_name)
    def benchmark():
        nonlocal traj
        mdtraj.shrake_rupley(traj, n_sphere_points=1000)
    return timeit.timeit(benchmark, number=number)*1000 / number

def freesasa_sasa(file_name, number):
    structure = freesasa.Structure(file_name)
    def benchmark():
        nonlocal structure
        freesasa.calc(structure, freesasa.Parameters(
            {"algorithm" : freesasa.LeeRichards, "n-slices" : 23}
        ))
    return timeit.timeit(benchmark, number=number)*1000 / number


def biotite_align(length, number):
    poly_ala_1 = seq.ProteinSequence("A" * length)
    poly_ala_2 = seq.ProteinSequence("A" * length)
    matrix = align.SubstitutionMatrix.std_protein_matrix()
    def benchmark():
        nonlocal poly_ala_1
        nonlocal poly_ala_2
        nonlocal matrix
        align.align_optimal(poly_ala_1, poly_ala_2, matrix, gap_penalty=-10)
    return timeit.timeit(benchmark, number=number)*1000 / number

def biopython_align(length, number):
    poly_ala_1 = Seq("A" * length)
    poly_ala_2 = Seq("A" * length)
    def benchmark():
        nonlocal poly_ala_1
        nonlocal poly_ala_2
        pairwise2.align.globalxx(poly_ala_1, poly_ala_2)
    return timeit.timeit(benchmark, number=number)*1000 / number


n = 100

lyso = rcsb.fetch("1AKI", "pdb", biotite.temp_dir())

biotite_rmsd_t = biotite_rmsd(lyso, n)
biopython_rmsd_t = biopython_rmsd(lyso, n)
mdtraj_rmsd_t = mdtraj_rmsd(lyso, n)
mdanalysis_rmsd_t = mdanalysis_rmsd(lyso, n)
biotite_dihed_t = biotite_dihedrals(lyso, n)
mdtraj_dihed_t = mdtraj_dihedrals(lyso, n)
biotite_sasa_t = biotite_sasa(lyso, n)
mdtraj_sasa_t = mdtraj_sasa(lyso, n)
freesasa_sasa_t = freesasa_sasa(lyso, n)
biotite_align_t = biotite_align(1000, n)
biopython_align_t = biopython_align(1000, n)


colors = OrderedDict({"Biotite"    : "green",
                      "Biopython"  : "black",
                      "MDTraj"     : "gray",
                      "MDAnalysis" : "silver",
                      "FreeSASA"   : "gainsboro"})

def plot_bar(ax, loc, time, package):
    ax.bar(loc, time, 0.9, bottom=0.1, color=colors[package], edgecolor="None")

fig = plt.figure(figsize=mm2in((85,70)))
ax = plt.subplot(111)
plot_bar(ax, 1,  biotite_rmsd_t,    "Biotite")
plot_bar(ax, 2,  biopython_rmsd_t,  "Biopython")
plot_bar(ax, 3,  mdtraj_rmsd_t,     "MDTraj")
plot_bar(ax, 4,  mdanalysis_rmsd_t, "MDAnalysis")
plot_bar(ax, 6,  biotite_dihed_t,   "Biotite")
plot_bar(ax, 7,  mdtraj_dihed_t,    "MDTraj")
plot_bar(ax, 9,  biotite_sasa_t,    "Biotite")
plot_bar(ax, 10, mdtraj_sasa_t,     "MDTraj")
plot_bar(ax, 11, freesasa_sasa_t,   "FreeSASA")
plot_bar(ax, 13, biotite_align_t,   "Biotite")
plot_bar(ax, 14, biopython_align_t, "Biopython")
ax.set_xticks([2.5, 6.5, 10, 12.5])
ax.set_xticklabels(["RMSD", "Dihedral", "SASA", "Align"],
                     fontsize=10)
ax.set_yscale("log")
ticks = [0.1,0.2,0.5,1,2,5,10,20,50,100,200]
ax.set_yticks(ticks)
ax.set_yticklabels(ticks)
ax.grid(b=True, which="major", axis="y", color=(0.9,0.9,0.9))
ax.set_ylim((0.1,200))
ax.set_ylabel(r"computation time (ms)")

patches = [Patch(color=color, label=package)
           for package, color in colors.items()]
ax.legend(handles=patches, fontsize=9)
fig.tight_layout()
plt.savefig("ana_benchmark.pdf")
