# Supplementary material for: Biotite: a unifying open source computational biology framework in Python
Source: BMC Bioinformatics. 2018 Oct 1;19:346. doi: 10.1186/s12859-018-2367-z (PMC6167853; doi:10.1186/s12859-018-2367-z)
Supplement: Supplementary file 4 — Comparison of SASA accuracy - script. This is the Python script corresponding to Additional file 3. (PY 4 KB) [file 12859_2018_2367_MOESM4_ESM.py]

import freesasa
import time
import numpy as np
import matplotlib.pyplot as plt
from matplotlib.patches import Patch
from matplotlib.colors import to_rgb
import biotite
import biotite.structure as struc
import biotite.structure.io as strucio
import biotite.database.rcsb as rcsb


def calc_freesasa(structure, n):
    # Wrapper around the FreeSASA calculation function
    # with subsequent readout of atom-wise SASA
    result = freesasa.calc(freesasa_structure, freesasa.Parameters(
        {'algorithm' : freesasa.LeeRichards, 'n-slices' : n}
    ))
    sasa = np.zeros(structure.nAtoms())
    for i in range(structure.nAtoms()):
        sasa[i] = result.atomArea(i)
    return sasa

def calc_rmsd(ref_sasa, sasa):
    sasa_diff = (sasa-ref_sasa)[:, ~np.isnan(ref_sasa)]
    return np.sqrt(np.mean(sasa_diff**2, axis=1))

number=10
file = rcsb.fetch("1AKI", "pdb", biotite.temp_dir())

biotite_structure = strucio.load_structure(file)
freesasa_structure = freesasa.Structure(file)

biotite_number = np.logspace(1.7,4,20).astype(int)
biotite_number = np.append(biotite_number, [1000])
biotite_sasa = np.zeros(
    (len(biotite_number), biotite_structure.array_length())
)
biotite_time = np.zeros(len(biotite_number))
for i, n in enumerate(biotite_number):
    times = np.zeros(number)
    for j in range(number):
        start = time.time()
        biotite_sasa[i] = struc.sasa(biotite_structure, point_number=n)
        times[j] = (time.time() - start) * 1000
    biotite_time[i] = np.mean(times)
ref_sasa = struc.sasa(biotite_structure, point_number=100000)
biotite_rmsd = calc_rmsd(ref_sasa, biotite_sasa)

freesasa_number = np.logspace(0.5,2.5,20).astype(int)
freesasa_number = np.append(freesasa_number, [23])
freesasa_sasa = np.zeros((len(freesasa_number), freesasa_structure.nAtoms()))
freesasa_time = np.zeros(len(freesasa_number))
for i, n in enumerate(freesasa_number):
    times = np.zeros(number)
    for j in range(number):
        start = time.time()
        freesasa_sasa[i] = calc_freesasa(freesasa_structure, n)
        times[j] = (time.time() - start) * 1000
    freesasa_time[i] = np.mean(times)
ref_sasa = calc_freesasa(freesasa_structure, 5000)
freesasa_rmsd = calc_rmsd(ref_sasa, freesasa_sasa)

figure = plt.figure(figsize=(6,3))
ax = figure.add_subplot(111)
ax.plot(biotite_time[:-1], biotite_rmsd[:-1],
        linestyle="None", marker="o", markersize=4, color="green")
ax.plot(freesasa_time[:-1], freesasa_rmsd[:-1],
        linestyle="None", marker="o", markersize=4, color="gray")
ax.axhline(biotite_rmsd[-1], linestyle="--", lw=1,
           color=to_rgb("green")+(0.5,))
ax.plot(biotite_time[-1], biotite_rmsd[-1],
        linestyle="None", marker="+", markersize=16, color="green")
ax.plot(freesasa_time[-1], freesasa_rmsd[-1],
        linestyle="None", marker="+", markersize=16, color="gray")
ax.annotate("1000 points", xy=(biotite_time[-1], biotite_rmsd[-1]),
            fontsize=6, textcoords="offset pixels", xytext=(-5,-5),
            ha="right", va="top")
ax.annotate("23 sclices", xy=(freesasa_time[-1], freesasa_rmsd[-1]),
            fontsize=6, textcoords="offset pixels", xytext=(5,5),
            ha="left", va="bottom")
ax.set_xscale("log")
ax.set_yscale("log")
ax.set_xlabel(r"computation time (ms)")
ax.set_ylabel(r"RMSD$_{SASA}$ (\r{A}$^2$)")
patches = [Patch(color="green", label="Biotite" ),
           Patch(color="gray",  label="FreeSASA")]
ax.legend(handles=patches, fontsize=9)
figure.tight_layout()
plt.savefig("sasa_accuracy.pdf")
