# Supplementary material for: Biotite: a unifying open source computational biology framework in Python
Source: BMC Bioinformatics. 2018 Oct 1;19:346. doi: 10.1186/s12859-018-2367-z (PMC6167853; doi:10.1186/s12859-018-2367-z)
Supplement: Supplementary file 5 — Read/write performance benchmark. This Python script contains the benchmark for evaluation of the structure file read/write performance. (PY 8 KB) [file 12859_2018_2367_MOESM5_ESM.py]

import timeit
from collections import OrderedDict
import numpy as np
import matplotlib.pyplot as plt
import matplotlib
from matplotlib import gridspec
from matplotlib.text import Text
from matplotlib.lines import Line2D
from matplotlib.patches import Patch

import biotite
import biotite.database.rcsb as rcsb
import biotite.structure as struc
import biotite.structure.io.pdb as pdb
import biotite.structure.io.pdbx as pdbx
import biotite.structure.io.mmtf as mmtf

from Bio.PDB.MMCIFParser import FastMMCIFParser
from Bio.PDB.mmtf import MMTFParser
from Bio.PDB.PDBIO import PDBIO
from Bio.PDB.PDBParser import PDBParser

import mdtraj

from MDAnalysis.coordinates.MMTF import MMTFReader
from MDAnalysis.coordinates.PDB import PDBReader, PDBWriter
from MDAnalysis.core.universe import Universe


def mm2in(val):
    factor = 0.0393701
    return (val[0]*factor, val[1]*factor)


def biotite_pdb(file_name):
    array = None
    def benchmark_in():
        nonlocal array
        file = pdb.PDBFile()
        file.read(file_name)
        array = file.get_structure(model=1)
    def benchmark_out():
        nonlocal array
        file = pdb.PDBFile()
        file.set_structure(array)
        file.write(dump_file)
    in_t  = timeit.timeit(benchmark_in,  number=n)*1000 / n
    out_t = timeit.timeit(benchmark_out, number=n)*1000 / n
    return in_t, out_t

def biotite_mmcif(file_name):
    array = None
    def benchmark_in():
        nonlocal array
        file = pdbx.PDBxFile()
        file.read(file_name)
        array = pdbx.get_structure(file, model=1)
    def benchmark_out():
        nonlocal array
        file = pdbx.PDBxFile()
        pdbx.set_structure(file, array, data_block="test")
        file.write(dump_file)
    in_t  = timeit.timeit(benchmark_in,  number=n)*1000 / n
    out_t = timeit.timeit(benchmark_out, number=n)*1000 / n
    return in_t, out_t

def biotite_mmtf(file_name):
    array = None
    def benchmark_in():
        nonlocal array
        file = mmtf.MMTFFile()
        file.read(file_name)
        array = mmtf.get_structure(file, model=1)
    def benchmark_out():
        nonlocal array
        file = mmtf.MMTFFile()
        mmtf.set_structure(file, array)
        file.write(dump_file)
    in_t  = timeit.timeit(benchmark_in,  number=n)*1000 / n
    out_t = timeit.timeit(benchmark_out, number=n)*1000 / n
    return in_t, out_t


def biopyton_pdb(file_name):
    structure = None
    def benchmark_in():
        nonlocal structure
        parser = PDBParser(QUIET=True)
        structure = parser.get_structure("", file_name)
    def benchmark_out():
        nonlocal structure
        pdb_io = PDBIO()
        pdb_io.set_structure(structure)
        pdb_io.save(dump_file)
    in_t  = timeit.timeit(benchmark_in,  number=n)*1000 / n
    out_t = timeit.timeit(benchmark_out, number=n)*1000 / n
    return in_t, out_t

def biopyton_mmcif(file_name):
    def benchmark_in():
        parser = FastMMCIFParser(QUIET=True)
        structure = parser.get_structure("1avi", file_name)
    in_t  = timeit.timeit(benchmark_in,  number=n)*1000 / n
    return in_t, 0

def biopyton_mmtf(file_name):
    def benchmark_in():
        structure = MMTFParser.get_structure(file_name)
    in_t  = timeit.timeit(benchmark_in,  number=n)*1000 / n
    return in_t, 0


def mdanalysis_pdb(file_name):
    uni = None
    def benchmark_in():
        nonlocal uni
        uni = Universe(file_name)
    def benchmark_out():
        nonlocal uni
        uni.atoms.write(dump_file+".pdb")
    in_t  = timeit.timeit(benchmark_in,  number=n)*1000 / n
    out_t = timeit.timeit(benchmark_out, number=n)*1000 / n
    return in_t, out_t

def mdanalysis_mmtf(file_name):
    uni = None
    def benchmark_in():
        nonlocal uni
        uni = Universe(file_name)
    in_t  = timeit.timeit(benchmark_in,  number=n)*1000 / n
    return in_t, 0


def mdtraj_pdb(file_name):
    traj = None
    def benchmark_in():
        nonlocal traj
        traj = mdtraj.load(file_name)
    def benchmark_out():
        nonlocal traj
        traj.save_pdb(dump_file)
    in_t  = timeit.timeit(benchmark_in,  number=n)*1000 / n
    out_t = timeit.timeit(benchmark_out, number=n)*1000 / n
    return in_t, out_t


n = 100
dump_file = biotite.temp_file("dump")

pdb_file = rcsb.fetch("2AVI", "pdb", biotite.temp_dir())
cif_file = rcsb.fetch("2AVI", "cif", biotite.temp_dir())
mmtf_file = rcsb.fetch("2AVI", "mmtf", biotite.temp_dir())

biotite_pdb_t   = biotite_pdb(pdb_file)
biotite_mmcif_t = biotite_mmcif(cif_file)
biotite_mmtf_t  = biotite_mmtf(mmtf_file)
biopython_pdb_t = biopyton_pdb(pdb_file)
biopython_mmcif_t = biopyton_mmcif(cif_file)
biopython_mmtf_t = biopyton_mmtf(mmtf_file)
mdanalysis_pdb_t = mdanalysis_pdb(pdb_file)
mdanalysis_mmtf_t = mdanalysis_mmtf(mmtf_file)
mdtraj_pdb_t = mdtraj_pdb(pdb_file)


def plot_bars(ax1, ax2, time, loc, color):
    for ax in [ax1, ax2]:
        ax.bar(loc-0.25, time[0], 0.5,
               color=color, edgecolor="white")
        ax.bar(loc+0.25, time[1], 0.5,
               color=color, hatch="///", edgecolor="white", linewidth=0)
        

def plot_arrangement(ax, start, stop, label, offset=3):
    line = Line2D([start-0.7, stop+0.7], [-offset,-offset],
                  linewidth=1, color="black")
    line.set_clip_on(False)
    ax.add_line(line)
    text = Text((start+stop)/2, -(offset+6), r"\textbf{{{:}}}".format(label),
                va="center", ha="center")
    text.set_clip_on(False)
    ax.add_artist(text)

fig = plt.figure(figsize=mm2in((85,70)))
gs = gridspec.GridSpec(2, 1, height_ratios=[1, 3])
ax1 = fig.add_subplot(gs[1])
ax2 = fig.add_subplot(gs[0])
ax2.xaxis.set_visible(False)
ax2.spines["bottom"].set_visible(False)
ax1.set_xlim(0,12.8)
ax2.set_xlim(0,12.8)
ax1.set_yticks(np.arange(0,200,10))
ax2.set_yticks(np.arange(0,200,10))
ax1.set_ylim(0,95)
ax2.set_ylim(135,165)
ax1.set_ylabel(r"computation time (ms)")
ax1.yaxis.set_label_coords(-0.14, 0.7)
# Diagonal lines
d = 0.01
ax1.plot((-d, +d), (1 - d, 1 + d),
        transform=ax1.transAxes, color='k', clip_on=False)
ax2.plot((-d, +d), (-d*3.5, +d*3.5),
        transform=ax2.transAxes, color='k', clip_on=False)

colors = OrderedDict({"Biotite"    : "green",
                      "Biopython"  : "black",
                      "MDTraj"     : "gray",
                      "MDAnalysis" : "silver"})

locs = [1.0, 2.2, 3.4, 4.6, 6.4, 7.6, 9.4, 10.6, 11.8]
plot_bars(ax1, ax2, biotite_pdb_t,     locs[0], colors["Biotite"])
plot_bars(ax1, ax2, biopython_pdb_t,   locs[1], colors["Biopython"])
plot_bars(ax1, ax2, mdtraj_pdb_t,      locs[2], colors["MDTraj"])
plot_bars(ax1, ax2, mdanalysis_pdb_t,  locs[3], colors["MDAnalysis"])
plot_bars(ax1, ax2, biotite_mmcif_t,   locs[4], colors["Biotite"])
plot_bars(ax1, ax2, biopython_mmcif_t, locs[5], colors["Biopython"])
plot_bars(ax1, ax2, biotite_mmtf_t,    locs[6], colors["Biotite"])
plot_bars(ax1, ax2, biopython_mmtf_t,  locs[7], colors["Biopython"])
plot_bars(ax1, ax2, mdanalysis_mmtf_t, locs[8], colors["MDAnalysis"])
ax1.set_xticks([])
plot_arrangement(ax1, locs[0], locs[3], "PDB")
plot_arrangement(ax1, locs[4], locs[5], "mmCIF")
plot_arrangement(ax1, locs[6], locs[8], "MMTF")

patches = [Patch(color=color, label=package)
           for package, color in colors.items()]
ax2.legend(handles=patches, fontsize=9)
fig.tight_layout(h_pad=-1.6, rect=[0, 0.04, 1, 1])
plt.savefig("io_benchmark.pdf")
